# Supplementary material for: Validation of the GSP®/DELFIA® Anti-SARS-CoV-2 IgG Kit Using Dried Blood Samples for High-Throughput Serosurveillance and Standardized Quantitative Measurement of Anti-Spike S1 IgG Antibody Responses Post-Vaccination
Source: Vaccines (Basel). 2022 Mar 26;10(4):514. doi: 10.3390/vaccines10040514 (PMC9028589; doi:10.3390/vaccines10040514)
Supplement: Supplementary file 1 [file vaccines-10-00514-s001.zip]

Archive with 1 entries (1 files):
- vaccines-1631261-supplementary.pdf
